# Supplementary material for: Meta-Analysis of Psychological and Digital Interventions to Enhance Mental Health and Well-Being in Youth: A Bayesian Umbrella Review
Source: Children (Basel). 2026 May 14;13(5):678. doi: 10.3390/children13050678 (PMC13204972; doi:10.3390/children13050678)
Supplement: Supplementary file 1 [file children-13-00678-s001.zip]

Archive with 1 entries (1 files):
- children-4230628-supplementary.pdf
